# Supplementary material for: Causal associations between psoriasis and atopic dermatitis: A bidirectional Mendelian randomization study
Source: PLoS One. 2025 Sep 8;20(9):e0322602. doi: 10.1371/journal.pone.0322602 (PMC12416699; doi:10.1371/journal.pone.0322602)
Supplement: S1 Table — Detailed information of SNPs used in MR analysis: From psoriasis to AD. (XLSX) [file pone.0322602.s001.xlsx]

## Sheet: SNP
Instrumental variables used in MR analysis of the association between psoriasis and AD.
Instrument Variables			Exposure (IBD)				Outcome (PSO)				R2	MAF	F statistics
SNP	EA	OA	Beta	Se	P-value	EAF	Beta	Se	P-value	EAF
rs10829130	A	G	0.1965	0.0359	4.24e-08	0.11	0.0041	0.0222	0.8541	0.129343	2.62e-05	0.1061	9.26347
rs12188300	T	A	0.4331	0.0495	2.24e-18	0.05898	-0.0255	0.0359	0.4786	0.0853074	6.7e-05	0.1061	5.683
rs138009430	A	C	0.2538	0.0423	1.94e-09	0.07849	-0.077	0.0355	0.0300698	0.0633096	6.8e-06	0.0209	14.522
rs138374168	G	T	0.8933	0.0864	4.88e-25	0.01942	-0.0824	0.0908	0.3641	0.01945	9.86e-06	0.0101	179.31
rs140614283	A	G	0.8376	0.0803	1.75e-25	0.02146	-0.1231	0.0772	0.1108	0.00964498	1e-05	0.0101	2.13752
rs140736187	T	C	1.2096	0.1829	3.77e-11	0.004519	-0.2137	0.1911	0.2635	0.004524	6.04e-06	0.0152	2.17563
rs141439735	A	C	0.5891	0.1073	3.98e-08	0.01183	-0.1221	0.079	0.1221	0.0166078	4.16e-06	0.0152	1.30941
rs142938566	A	G	0.983	0.0711	1.75e-43	0.0286	-0.0693	0.074	0.349	0.02848	8.95e-06	0.0051	0.902398
rs181316459	C	G	0.3544	0.0553	1.5e-10	0.04736	-0.0212	0.0252	0.4003	0.343387	5.67e-06	0.0152	1.93976
rs184423987	C	T	0.9261	0.0861	5.72e-27	0.01888	-0.0829	0.0895	0.3543	0.01906	5.42e-06	0.0051	1.22958
rs28383348	A	G	0.7554	0.0507	2.7e-50	0.05661	-0.145	0.0324	7.78e-06	0.0922971	0.000291315	0.1717	1.17405
rs2853973	C	G	0.3558	0.0289	7.24e-35	0.3185	-0.0756	0.0168	6.69e-06	0.318623	0.000292574	0.298	63.1609
rs28998802	A	G	0.1672	0.0289	7.41e-09	0.1851	0.0246	0.0249	0.3224	0.115234	3.97e-05	0.1515	63.4341
rs9277000	T	C	0.2723	0.0378	5.94e-13	0.09836	0.0156	0.0292	0.5931	0.0940879	5.28e-05	0.1263	8.60567
