# Supplementary material for: Causal associations between psoriasis and atopic dermatitis: A bidirectional Mendelian randomization study
Source: PLoS One. 2025 Sep 8;20(9):e0322602. doi: 10.1371/journal.pone.0322602 (PMC12416699; doi:10.1371/journal.pone.0322602)
Supplement: S2 Table — Cochran’s Q test, MR Egger test and MR PRESSO global test used in this study: From psoriasis to AD. (XLSX) [file pone.0322602.s002.xlsx]

## Sheet: Cochran’s Q test
The heterogeneity of psoriasis instrumental variables.
method	Q	df	P-value
MR-Egger	15.2478	12	0.228163
Inverse variance weighted	18.0635	13	0.155121
Df, degree of freedom.

## Sheet: MR EGGER
Directional horizontal pleiotropy assessed by intercept term in MR Egger regression of the association between psoriasis and AD.
Variable	Egger_intercept	SE	P-value
PSORIASIS	0.0306149	0.020566	0.162391

## Sheet: MR-PRESSO global test
MR-PRESSO analysis for the association between psoriasis and AD.
Outcome	MR Analysis	Causal Estimate	SD	T	P-value	RSSobs	Global test P-value
AD	Raw	-0.131996	0.0251851	-5.24105	0.000159316	22.3867	0.173
MR, Mendelian randomization; PE, preeclampsia-eclampsia; MR PRESSO: MR Pleiotropy RESidual Sum and Outlier; SD, standard deviation; RSSobs, observed residual sum of squares.
