# Supplementary material for: Causal associations between psoriasis and atopic dermatitis: A bidirectional Mendelian randomization study
Source: PLoS One. 2025 Sep 8;20(9):e0322602. doi: 10.1371/journal.pone.0322602 (PMC12416699; doi:10.1371/journal.pone.0322602)
Supplement: S3 Table — Detailed information of strong instruments group in subgroup analyses: From psoriasis to AD. (XLSX) [file pone.0322602.s003.xlsx]

## Sheet: SNP
Strong instrumental variables used in MR analysis of the association between psoriasis and AD.
Instrument Variables			Exposure (IBD)				Outcome (PSO)				R2	MAF	F statistics
SNP	EA	OA	Beta	Se	P-value	EAF	Beta	Se	P-value	EAF
rs12188300	T	A	0.4331	0.0495	2.24e-18	0.05898	-0.0255	0.0359	0.4786	0.0853074	6.7e-05	0.1061	5.683
rs138009430	A	C	0.2538	0.0423	1.94e-09	0.07849	-0.077	0.0355	0.0300698	0.0633096	6.8e-06	0.0209	14.522
rs28383348	A	G	0.7554	0.0507	2.7e-50	0.05661	-0.145	0.0324	7.78e-06	0.0922971	0.000291315	0.1717	1.17405
rs2853973	C	G	0.3558	0.0289	7.24e-35	0.3185	-0.0756	0.0168	6.69e-06	0.318623	0.000292574	0.298	63.1609
rs9277000	T	C	0.2723	0.0378	5.94e-13	0.09836	0.0156	0.0292	0.5931	0.0940879	5.28e-05	0.1263	8.60567

## Sheet: Cochran’s Q test
The heterogeneity of psoriasis instrumental variables.
method	Q	df	P-value
MR-Egger	7.92395	3	0.0476099
Inverse variance weighted	8.26766	4	0.0822512
Df, degree of freedom.

## Sheet: MR-EGGER
Directional horizontal pleiotropy assessed by intercept term in MR Egger regression of the association between psoriasis and AD.
Variable	Egger_intercept	SE	P-value
PSORIASIS	0.0192366	0.0533263	0.742204

## Sheet: MR-PRESSO global test
MR-PRESSO analysis for the association between psoriasis and AD.
Outcome	MR Analysis	Causal Estimate	SD	T	P-value	RSSobs	Global test P-value
AD	Raw	-0.171462	0.0402615	-4.25976	0.0130561	11.0442	0.222
MR, Mendelian randomization; PE, preeclampsia-eclampsia; MR PRESSO: MR Pleiotropy RESidual Sum and Outlier; SD, standard deviation; RSSobs, observed residual sum of squares.
