# Supplementary material for: Causal associations between psoriasis and atopic dermatitis: A bidirectional Mendelian randomization study
Source: PLoS One. 2025 Sep 8;20(9):e0322602. doi: 10.1371/journal.pone.0322602 (PMC12416699; doi:10.1371/journal.pone.0322602)
Supplement: S4 Table — Detailed information of weak instruments group in subgroup analyses: From psoriasis to AD. (XLSX) [file pone.0322602.s004.xlsx]

## Sheet: SNP
Weak instrumental variables used in MR analysis of the association between psoriasis and AD.
Instrument Variables			Exposure (IBD)				Outcome (PSO)				R2	MAF	F statistics
SNP	EA	OA	Beta	Se	P-value	EAF	Beta	Se	P-value	EAF
rs10829130	A	G	0.1965	0.0359	4.24e-08	0.11	0.0041	0.0222	0.8541	0.129343	2.62e-05	0.1061	9.26347
rs138374168	G	T	0.8933	0.0864	4.88e-25	0.01942	-0.0824	0.0908	0.3641	0.01945	9.86e-06	0.0101	179.31
rs140614283	A	G	0.8376	0.0803	1.75e-25	0.02146	-0.1231	0.0772	0.1108	0.00964498	1e-05	0.0101	2.13752
rs140736187	T	C	1.2096	0.1829	3.77e-11	0.004519	-0.2137	0.1911	0.2635	0.004524	6.04e-06	0.0152	2.17563
rs141439735	A	C	0.5891	0.1073	3.98e-08	0.01183	-0.1221	0.079	0.1221	0.0166078	4.16e-06	0.0152	1.30941
rs142938566	A	G	0.983	0.0711	1.75e-43	0.0286	-0.0693	0.074	0.349	0.02848	8.95e-06	0.0051	0.902398
rs181316459	C	G	0.3544	0.0553	1.5e-10	0.04736	-0.0212	0.0252	0.4003	0.343387	5.67e-06	0.0152	1.93976
rs184423987	C	T	0.9261	0.0861	5.72e-27	0.01888	-0.0829	0.0895	0.3543	0.01906	5.42e-06	0.0051	1.22958
rs28998802	A	G	0.1672	0.0289	7.41e-09	0.1851	0.0246	0.0249	0.3224	0.115234	3.97e-05	0.1515	63.4341

## Sheet: Cochran’s Q test
The heterogeneity of psoriasis instrumental variables.
method	Q	df	P-value
MR-Egger	1.80946	7	0.96963
Inverse variance weighted	5.03835	8	0.75347
Df, degree of freedom.

## Sheet: MR EGGER
Directional horizontal pleiotropy assessed by intercept term in MR Egger regression of the association between psoriasis and AD.
Variable	Egger_intercept	SE	P-value
PSORIASIS	-0.171462	0.0402515	2.04647e-05

## Sheet: MR-PRESSO global test
MR-PRESSO analysis for the association between psoriasis and AD.
Outcome	MR Analysis	Causal Estimate	SD	T	P-value	RSSobs	Global test P-value
AD	Raw	-0.0769672	0.0262366	-2.93359	0.0188942	5.82346	0.797
MR, Mendelian randomization; PE, preeclampsia-eclampsia; MR PRESSO: MR Pleiotropy RESidual Sum and Outlier; SD, standard deviation; RSSobs, observed residual sum of squares.
