# Supplementary material for: Causal associations between psoriasis and atopic dermatitis: A bidirectional Mendelian randomization study
Source: PLoS One. 2025 Sep 8;20(9):e0322602. doi: 10.1371/journal.pone.0322602 (PMC12416699; doi:10.1371/journal.pone.0322602)
Supplement: S5 Table — Detailed information of SNPs used in MR analysis: From AD to psoriasis. (XLSX) [file pone.0322602.s005.xlsx]

## Sheet: SNP
Instrumental variables used in MR analysis of the association between AD and psoriasis.
Instrument Variables			Exposure (IBD)				Outcome (PSO)				R2	MAF	F statistics
SNP	EA	OA	Beta	Se	P-value	EAF	Beta	Se	P-value	EAF
rs10791824	G	A	0.0942	0.0152	5.58e-10	0.546055	-0.000495929	0.00026255	0.0589061	0.566312	3.92108e-05	0.4343	18.8728
rs10957978	T	G	-0.0946	0.0156	1.23e-09	0.595517	-0.000374295	0.000272527	0.169622	0.648436	3.46949e-05	0.3485	16.6991
rs12123821	T	C	0.3804	0.0469	4.72e-16	0.0458903	-0.00125304	0.000606155	0.0387177	0.0480577	8.03212e-06	0.0303	16.3374
rs2227472	C	T	0.0997	0.015	2.78e-11	0.543016	3.41e-05	0.000263842	0.897234	0.593718	4.52206e-05	0.4394	21.7655
rs2967685	T	C	0.1157	0.0192	1.87e-09	0.168921	-0.0002062	0.000360829	0.567686	0.152686	2.09612e-05	0.1667	10.0888
rs35570272	T	G	0.0946	0.0153	6e-10	0.416907	1.16e-05	0.000266933	0.965289	0.396247	3.82509e-05	0.404	18.4108
rs6010620	G	A	0.1525	0.0176	4.77e-18	0.655513	-8.45e-05	0.000300515	0.778649	0.753539	5.97246e-05	0.258	28.747
rs76917062	G	T	0.1702	0.0303	1.86e-08	0.0549041	-0.000570736	0.00104434	0.58472	0.0156421	1.31088e-06	0.0101	10.1407
