# Supplementary material for: Causal associations between psoriasis and atopic dermatitis: A bidirectional Mendelian randomization study
Source: PLoS One. 2025 Sep 8;20(9):e0322602. doi: 10.1371/journal.pone.0322602 (PMC12416699; doi:10.1371/journal.pone.0322602)
Supplement: S6 Table — Cochran’s Q test, MR Egger test and MR PRESSO global test used in this study: From AD to psoriasis. (XLSX) [file pone.0322602.s006.xlsx]

## Sheet: Cochran’s Q test
The heterogeneity of psoriasis instrumental variables.
method	Q	df	P-value
MR-Egger	5.95931	6	0.427764
Inverse variance weighted	7.81713	7	0.348995
Df, degree of freedom.

## Sheet: MR-EGGER
Directional horizontal pleiotropy assessed by intercept term in MR Egger regression of the association between AD and psoriasis.
Variable	Egger_intercept	SE	P-value
AD	0.000364107	0.000267132	0.221808

## Sheet: MR-PRESSO global test
MR-PRESSO analysis for the association between AD and psoriasis.
Outcome	MR Analysis	Causal Estimate	SD	T	P-value	RSSobs	Global test P-value
Psoriasis	Raw	-0.00142414	0.000927429	-1.53558	0.168519	10.7682	0.383
MR, Mendelian randomization; PE, preeclampsia-eclampsia; MR PRESSO: MR Pleiotropy RESidual Sum and Outlier; SD, standard deviation; RSSobs, observed residual sum of squares.
